# Supplementary material for: KCNQ5 and C9orf50 Methylation in Stool DNA for Early Detection of Colorectal Cancer
Source: Front Oncol. 2021 Jan 29;10:621295. doi: 10.3389/fonc.2020.621295 (PMC7878552; doi:10.3389/fonc.2020.621295)
Supplement: Supplementary Table 1 — Primers and probes used in this study. [file DataSheet_1.xlsx]

## Sheet: Supplementary Table 1
Supplementary Table 1. Primers and probes used in this study.
Primer/probe	Sequence (5’-3’)
KCNQ5-forward	ATGAGTTTGTTGGGGAAGTC
KCNQ5-reverse	GATACTTAACGTTACGCCGA
KCNQ5-probe	FAM-TATACGAGTAGTTAGAGTTG-BHQ1
C9orf50-forward	GTTTTGGTTGTTTGGGCGTC
C9orf50-reverse	CGCCTCCCCTACTATCGA
C9orf50-probe	JOE-ATTTTCGGGACGCGTCGG-BHQ1
ACTB-forward	GTGATGGAGGAGGTTTAGTAAGTT
ACTB-reverse	CCAATAAAACCTACTCCTCCCTTAA
ACTB-probe	ROX-ACCACCACCCAACACACAATAACAAACACA-BHQ2

## Sheet: Supplementary Table 2
Supplementary Table 2. Features of advanced adenomas.
Case ID	Gender	Age	Location	Size (cm)	Characteristics	Positive (+) or negative (-)
						KCNQ5	C9orf50
Case-AA-1	Male	58	Colon	0.3	Adenomas with high-grade dysplasia	+	-
Case-AA-2	Female	68	Rectum	1.3	Adenomas with villous histologic features	+	-
Case-AA-3	Female	46	Rectum	0.5	Adenomas with high-grade dysplasia	+	+
Case-AA-4	Female	46	Colon	5.8	Adenomas with villous histologic features and high-grade dysplasia	-	-
Case-AA-5	Male	47	Colon	1	Adenomas with villous histologic features	+	+
Case-AA-6	Male	75	Rectum	1.5	Adenomas with villous histologic features and high-grade dysplasia	+	-
Case-AA-7	Male	66	Colon	1.5	Adenomas with villous histologic features	-	-
Case-AA-8	Female	53	Colon	4.3	Adenomas with villous histologic features and high-grade dysplasia	+	+
Case-AA-9	Male	66	Rectum	0.3	Adenomas with villous histologic features	+	+
Case-AA-10	Male	55	Colon	1.2	Adenomas	+	-
Case-AA-11	Male	57	Rectum	1.3	Adenomas	-	-
Case-AA-12	Male	71	Rectum	0.4	Adenomas with high-grade dysplasia	+	+
Case-AA-13	Male	70	Rectum	2	Adenomas	+	+
Case-AA-14	Male	59	Rectum	0.6	Adenomas with villous histologic features and mild to moderate-grade dysplasia	+	+
Case-AA-15	Male	74	Rectum	3.5	Adenomas with villous histologic features	+	+
Case-AA-16	Male	74	Rectum	0.8	Adenomas with high-grade dysplasia	+	+
Case-AA-17	Female	76	Colon	0.5	Adenomas with villous histologic features	+	+
Case-AA-18	Female	57	Rectum	3.5	Adenomas with villous histologic features and high-grade dysplasia	-	-
Case-AA-19	Male	48	Rectum	2.5	Adenomas	+	-
Case-AA-20	Male	70	Colon	1.3	Adenomas with villous histologic features	-	-

## Sheet: Supplementary Table 3
Supplementary Table 3. Sensitivities of methylated KCNQ5 and methylated C9orf50 in stool DNA for detecting AA in groups
	KCNQ5		C9orf50
	Sensitivity (%)	p-value	Sensitivity (%)	p-value
Gender
Male (n=14)	78.6	0.573	50	1
Female (n=6)	66.7		50
Location
Colon (n=8)	62.5	0.292	37.5	0.361
Rectum (n=12)	83.3		58.3
Size
<1 cm (n=7)	100	0.058	85.7	0.019
≥1 cm (n=13)	61.5		30.8
High-grade dysplasia
With (n=8)	75	1	50	1
Without (n=12)	75		50
